# Supplementary material for: Benzylidene Cyclopentanone Derivative Photoinitiator for Two-Photon Photopolymerization-Photochemistry and 3D Structures Fabrication for X-ray Application
Source: Polymers (Basel). 2022 Dec 24;15(1):71. doi: 10.3390/polym15010071 (PMC9823431; doi:10.3390/polym15010071)
Supplement: Supplementary file 1 [file polymers-15-00071-s001.zip]

Archive with 1 entries (1 files):
- polymers-2120666-supplementary.pdf
